# Supplementary material for: Intraoperative subcutaneous culture as a predictor of surgical site infection in open gynecological surgery
Source: PLoS One. 2021 Jan 12;16(1):e0244551. doi: 10.1371/journal.pone.0244551 (PMC7802959; doi:10.1371/journal.pone.0244551)
Supplement: S1 File — (ZIP) [file pone.0244551.s001.zip]

Archive with 1 entries (1 files):
- SSI.sav
